# Supplementary material for: Voluntary vaccination may not stop monkeypox outbreak: A game-theoretic model
Source: PLoS Negl Trop Dis. 2022 Dec 14;16(12):e0010970. doi: 10.1371/journal.pntd.0010970 (PMC9750030; doi:10.1371/journal.pntd.0010970)
Supplement: S1 Code — (TXT) [file pntd.0010970.s001.txt]

function main
% This is MATLAB code for monkeypox paper
% Authors Ian Augsburger, Grace Galanthay, Jake Tarosky, Jan Rychtar, Dewey Taylor
% Email questions to Jan Rychtar rychtarj@vcu.edu

% Version from September 30, 2022
%-----------
% Written on Matlab 2020a (version 9.8.0.1417392 (R2020a) Update 4')

% The program has several major parts, each starts with %%
%
% The main parts are as follows
%
% (Part 0) Technical preliminaries (Users do not have to touch)
%
% Parts 1-3 can be viewed as inputs for the ODE model
% (Part 1) Setting up parameters (names and values)
%     This is a large part further divided into
%      1a) List of all parameters and their base values
%      1b) Technical part to set the parameters as empty variables to make them global.
%      1c) Set auxiliary variables as functions of parameters
%
% (Part 2) Setting up compartments
%
% (Part 3) Setting up the equations for the system
%
% (Part 3.5) Technical part to finish the set up (User does not have to
% touch)
%
% (Part 4) Actual code to run
%
% (Part 5) Codes of the functions that depend on the model
%       This is the actual core of the code. However, this part generally
%       does not have to be touched by a casual user that is interested
%       only in modifying a few parameter values
%
% This includes code for
% - analytical solutions of the equilibria
% - analytical solution of the basic reproduction number
% - solving when R0=1
% - validation
% - various plotting functions
%
% (Part 6) Codes of functions that do not depend on model
%     This is a large part that essentially should not be modified by a
%     casual user
%     Functions in this part should be working for all sorts of models
%      - Resetting Parameters Functions
%      - Sensitivity analysis Functions
%      - Setting up system of equations to use for ODE solvers
%      - numerically solving the system of equations
%      - checking for consistency
%
% (Part 7) Some auxiliary functions for better plotting, easy saving etc


% The important textual display is saved in the file MPX_code_output.txt


%% (Part 0) Technical preliminaries

% Close all figures
close all;

% Clear all variables
clear all;

% Set the randomg number generator for reproducibility
rng(0)

% Check if the folder for figures exists and create if not
if not(isfolder('Figures'))
    mkdir('Figures')
end


% Define shortcuts for Nash Equilibria names
CSNEpsi2 = 1;
CSNE0 = 2;
threeNEs = 3;
CSNEmax = 6;

% Define my color map
mymap(CSNEpsi2, 1:3) = [0.6 0.3 0]; % When there is a single positive CSNE (happens when e around 1)
mymap(CSNE0, 1:3) = [0 0 1]; % Blue when there is a single CSNE at 0 (happens when e or CD low)
mymap(threeNEs, 1:3) = [0 1 1]; % Light blue when there three NEs (happens rarely)
mymap(CSNEmax, 1:3) = [1 0 0]; % Red when the only CSNE is maximum rate


% Set the file for textual output and write the date and time we run the code
% After multiple runs, the last output is at the bottom of this text file
diary 'MPX_code_output.txt'
disp_Diary('--------------- New run  ----------------')
disp_Diary(datetime)

%% (Part 1) Setting up parameters (names and values)

% Part 1a - list of all parameters, base values and ranges

% Set the main parameters
% Each line is for one parameter
% The first column is the name that will be used in Matlab
% The second column is the label that will be used for plotting
% The third is the base value
% The fourth is the minimal and the fifth is the maximal value (for
% sensitivity analysis)

Params = ...
    {'Lambda',   '$\Lambda$',   0.011/365,   0.00001,   0.0001;  % Human birth rate
    'mu',       '$\mu$',       0.01027/365,  1/10^5,   0.0001;  % Natural mortality rate
    'beta0',    '$\beta$',     0.09,       0.05,      0.19;    % Transmission rate
    'gammaInv', '$\gamma^{-1}$',23.5,       14,        28;  % Recovery time
    'sigmaInv', '$\sigma$',    12,         7,      17;    % Incubation period
    'e',        '$e$',         0.85,       0.7,     1;   % Vaccine efficacy
    'psi',      '$\psi$',      0.,         0,     0; % Vaccination rate
    'CV',       '$C_V$',       1,          1,     1;    % Cost of vaccination
    'CD',       '$C_{MPX}^*$',       2.3,         2.3,        2.3; % Cost of MPX
    };


% Part 1b - Set the parameters as global variables
% For functionality, we have to manual assign of all the variables here
% once as empty
% This enables them to be passed from a function to function without actually calling them
% It may not be the cleanest way to do it from coding perspective, but
% increases legibility of the code in some places

Lambda = [];
mu = [];
beta0 = [];
gammaInv = [];
sigmaInv = [];
e = [];
psi = [];
CV = [];
CD = [];

% Part 1c - Set the auxiliary variables and make them global parameters

% (they are not parameters but are calculated from them easily and
% they simplify the model)
% Each line is for one aux variable
% The first column is the name that will be used in Matlab
% The second column is the label that will be used for plotting
% The third is the formula

AuxVars = { ...
    'gamma', '$gamma$', '1./gammaInv'; % Recovery rate
    'sigma', '$sigma$', '1./sigmaInv'; % Incubation rate
    'N', '$N$', 'Lambda/mu';           % Total population size
    'psimax', '$\psi_{max}$', '1/10^3' % Maximal vaccination rate
    };

% Set all auxiliary variables as global
sigma = [];
gamma = [];
N = [];
psimax = [];

%% (Part 2) Set up the compartments

Comps = {'S', '$S$';    % Susceptible
    'EE',  '$E$';   % Exposed
    'I', '$I$';     % Infectious
    'R', '$R$';     % Recovered
    'V', '$V$';     % Vaccinated
    };
% Set the compartments as empty global
S = [];
EE = [];
I = [];
R = [];
V = [];

%% Part 3 set up the equations of the system

    function equations = getEquations
        % Set the equations

        % This returns the right hand sides of the equations
        % It is done via a function so that the equations are set when
        % needed. They can be used for symbolic solutions as well as for
        % numerical solutions or even for differential equations

        equations = { ...
            Lambda - (psi + mu + beta0.*(I./N)).*S; % dS/dt
            beta0.*(I./N).*S + (1-e).*beta0.*(I./N).*V - (mu+sigma).*EE; %dE/dt
            sigma.*EE - (mu+gamma).*I; %dI/dt
            gamma.*I - mu.*R; %dR/dt
            psi.*S - (mu+(1-e).*beta0.*(I./N)).*V; %dV/dt
            };
    end

% Part 1d - Technical part to get counts

% Get the number of parameters, discard the number of columns
[numParams,~] = size(Params); %

% Get the number of auxiliary variables, discard the number of columns
[numAuxVars,~] = size(AuxVars); %

% Get the parameter names
Names = Params(:,1);

% Get the parameter labels
Labels = Params(:,2);

% Get the parameter base values
BaseValues = Params(:,3);

% Get the number of compartments, discard the number of columns
[numComps,~] = size(Comps); %


%% Part 4  Actual code to run starts here

% Actually set the parameters
ResetParameters
CalculateAuxiliaryVariables

% Get values for the solutions
sols = getAnalyticalSolutions
% Check that the solutions are correct
CheckSolution(sols)

validation

%return

% % Check consistency of the code
% % Run with an argument larger than 1 for more through check
% % It will generate random parameters specified number of times and
% % crosschecks the formulas and analytical solutions and R0 etc
% checkConsistency(100)


% Do sensitivity by Marinaro
Samples = 1000;

LHS_PRCC(@getR00,'$R_0$', 'Re');
%LHS_PRCC(@getHIovermu,'$\psi_{HI}/\mu$', 'psiHIovermu');
LHS_PRCC(@getmuoverHI,'$\mu/\psi_{HI}$', 'muoverpsiHI');
LHS_PRCC(@getPrevalence,'Prevalence in $10^4$', 'Prevalence');
LHS_PRCC(@getIncidence,'Annual incidence per $10^4$', 'Incidence');

ResetParameters
CalculateAuxiliaryVariables

if beta0 == 0.09
    getNE([1:0.001:10])
elseif beta0 == 0.18
    getNE([2:0.001:3])
end


% Get R0
R0 =  getR0

% Get herd immunity vaccination rate
getHI
getHIovermu

if beta0 == 0.09
    % Plot one kind of incentive function
    e = 0.85; CD = 2.0;
    plotIncentiveFunction(mymap(CSNE0,:))

    % Plot one kind of incentive function
    e = 0.85; CD = 4.0;
    plotIncentiveFunction(mymap(CSNEpsi2,:))
end

if beta0 == 0.18
    % Plot one kind of incentive function
    e = 0.85; CD = 2.0;
    plotIncentiveFunction(mymap(CSNE0,:))

    %     % Plot one kind of incentive function
    % e = 0.6; CD = 4.6;
    % plotIncentiveFunction(mymap(threeNEs,:))

    % Plot one kind of incentive function
    e = 0.82; CD = 2.5;
    plotIncentiveFunction(mymap(threeNEs,:))


    % Plot one kind of incentive function
    e = 0.85; CD = 4.0;
    plotIncentiveFunction(mymap(CSNEpsi2,:))


    % Plot one kind of incentive function
    e = 0.6; CD = 6.0;
    plotIncentiveFunction(mymap(CSNEmax,:))

end


ResetParameters
CalculateAuxiliaryVariables
plotDiagram

ResetParameters
CalculateAuxiliaryVariables
e = 0.85;
plotDiagramR0C

return


%% (Part 5) Essential Functions that depend on the model

    function output = getR0
        % Returns the basic reproduction number for the system
        output = getR00 .* (mu+(1-e).*psi)./(psi+mu);
        % (sigma.*beta0.*(mu+(1-e).*psi))./((psi+mu).*(sigma+mu).*(gamma+mu));
    end


    function output = getR00
        % Returns the rep number for no vaccination
        output =  (sigma.*beta0)./((sigma+mu).*(gamma+mu));
    end

    function sols = getAnalyticalSolutions
        % Returns analytical solutions to the equilibrium
        % equations

        % Get R0 for specific psi
        Repn = getR0;
        % Get R0 when psi = 0
        Repn0 = getR00;

        if Repn<=1
            % DFE
            sols = [N*mu/(mu+psi), 0, 0, 0,  N*psi/(mu+psi)];
        else
            % Endemic

            % Set the coefficients of the quadratic equation as in the
            % paper, aI^2+bI+c=0
            a = (beta0.^2./N.^2).*(1-e);
            b = beta0./N.*mu.*(1+(((1-e).*Repn0)./Repn) .* (1-Repn+(1-e).*(psi./mu)));
            c = mu.*(psi+mu).*(1-Repn);
            % Solve the quadratic equation (for I)
            if a == 0
                anI = -c/b;
            else
                anI = (-b + sqrt(b.^2 - 4.*a.*c))./(2.*a);
            end

            % from I, get the other compartments (formulas in the paper)
            anS = Lambda ./ (beta0.*(anI./N) + psi + mu);
            anV = psi.*anS ./ ((1-e).*beta0.*(anI./N) + mu);
            anE = ((mu+gamma)./sigma).*anI;
            anR = (gamma./mu).*anI;

            % Return the analytical solutions
            sols = [anS, anE, anI, anR, anV];
        end

    end

    function output = getHI
        % Returns the herd imunity vaccination rate

        % Get R0 for psi = 0
        Repn0 = getR00;

        if Repn0<=1  % even with no vaccination, there is DFE
            output = 0;
        elseif  (1-e)*Repn0>1  % when vaccine is not effective enough, no vaccination rate will achieve HI
            output = Inf;
        else
            % Use the formula for pHI
            output = mu*(Repn0-1)/(1-(1-e)*Repn0);
        end
    end

    function output = getHIovermu
        % outputs the herd imunity value divided by mu
        output = getHI/mu;
    end

    function output = getmuoverHI
        % outputs mu divided by the herd imunity value
        % This is the time (in lifespan) during which the whole population
        % should be vaccinated
        output = mu/getHI;
    end

    function output = incentiveFunction
        % Returns the incentive function

        % Get analytical solutions
        asols = getAnalyticalSolutions;
        % Unpack for infective individuals
        aI = asols(3);

        output = CD*sigma/(sigma+mu)*(beta0.*aI/N/(beta0.*aI/N+mu) - (1-e)*beta0.*aI/N/((1-e)*beta0.*aI/N+mu))-1;
    end

    function plotIncentiveFunction(mycolor)
        % Plots incentive function in the color specified by mycolor

        if nargin == 0
            % if the function is called without an argument,
            % assume black color
            mycolor = [0 0 0];
        end

        % Get herd immunity value
        psiHI = getHI;

        if isinf(psiHI)  % If it is infinity, just set it to something finite
            psiHI = 10^(-3);
            % Set all valus of psi we want to plot
            allpsi = linspace(0,psiHI, 501);
        else
            % We stop at HI but go over just a bit to show it better
            % Set all valus of psi we want to plot
            allpsi = linspace(0,psiHI*1.1, 101);  % We stop at Herd immunity
        end


        % for all values of psi
        for aux = 1: length(allpsi)
            % Set the value ofpsi
            psi = allpsi(aux);
            CalculateAuxiliaryVariables;

            % Get the value of incentive function
            g(aux) = incentiveFunction;
        end

        % Find roots of g
        G1 = g(1:end-1);
        G2 = g(2:end);
        CSNE_INDX = (G1>0)&(G2<0); % root happens when g changes the sign
        NE_INDX = (G1<0)&(G2>0);

        figure
        % Plot the actual incentive function
        plot(allpsi,g,'-', 'color', mycolor)
        hold on
        % Plot the x axis
        xlims = xlim;
        plot(xlims, [0 0], '-', 'color', [0.5 0.5 0.5])

        % Plot the roots and NEs
        plot(allpsi(CSNE_INDX), zeros(1,length(allpsi(CSNE_INDX))), 'ok', 'MarkerFaceColor', 'k')
        plot(allpsi(NE_INDX), zeros(1,length(allpsi(NE_INDX))), 'ok', 'MarkerFaceColor', 'w')
        if g(1)<0
            % 0 is CSNE
            plot(0, 0, 'ok', 'MarkerFaceColor', 'k')
        end
        if g(end)>0
            % max is CSNE
            plot(psi(end), 0, 'ok' , 'MarkerFaceColor', 'k')
        end
        if psiHI<1/10^3
            % Make the red dot for HI
            plot(psiHI, 0, 'ok' , 'MarkerFaceColor', 'r')
        end

        % Set title
        title({['$\beta = ' num2str(beta0) ', e = ' num2str(e) ...
            ', $ ' Labels{strcmp(Names,'CD')} ' $ = ' num2str(CD) ...
            '$']}, ... % end of the second line
            'Interpreter','latex'); % sets interpreter to latex
        % Set labels
        xlabel('$\psi$')
        ylabel('Incentive to vaccinate')

        % Get the limits on y axis to see if we need to adjust them to
        % properly display the x axis
        ylims = ylim;
        if ylims(2) == 0 % If the top limit is 0
            ylims(2) = ylims(2)-ylims(1)/10; % increase by 10%
        end
        if ylims(1) == 0
            ylims(1) = ylims(1)-ylims(2)/10; % decrease by 10%
        elseif ylims(1) == -1
            ylims(1) = -1.1;
        end
        % Set the y limits
        ylim(ylims)

        % Format and save
        FormatFigure
        SaveFigure(['IncentiveFunctionMPX_e' num2str(e) '_CD' num2str(CD) '_beta' num2str(beta0)])
    end


    function plotDiagram
        % plots colorful diagram for different NE as e and CD varies

        % Get R0 at 0
        R00 = getR00;

        did_it_happen = 0; % did not happen it yet (for plotting funny cases)

        % Set critical value of e and CD
        ecrit = max(0,1-1/R00);
        CDcrit = min(10, (sigma+mu)/sigma);

        % Set all points of e and CD
        numPoints = 501;
        all_e = sort(unique([ecrit, linspace(0,1,numPoints)]));  % this includes the critical value there
        all_CD = sort(unique([CDcrit, linspace(0,10,numPoints)])); % This includes the critical value


        % for all e
        for auxe = 2:length(all_e)
            %Set e to the right value
            e = all_e(auxe);

            % Get number of infected at 0 to see what is happeneing when
            % not vaccinating
            aI0 = getI(0);
            % Get almost an incentive function at psi = 0
            almosth0 = sigma/(sigma+mu)*(beta0.*aI0/N/(beta0.*aI0/N+mu) - (1-e)*beta0.*aI0/N/((1-e)*beta0.*aI0/N+mu));
            % the incentive function is h = CD*almosth - 1

            % For all CD
            for auxCD = 1:length(all_CD)
                % Set CD
                CD = all_CD(auxCD);

                % If CD is too small, there is no incentive to vaccinate
                if CD<=sigma/(sigma+mu)
                    % no real roots
                    flag(auxe,auxCD) = CSNE0;% only 0 is CSNE
                else
                    % Calculate x1,2
                    bb = e*(1+CD*sigma/(sigma+mu))-2;
                    if e == 1 % We have only linear equation
                        x1 = 1/bb;
                        x2 = x1;
                    else % proper quadratic
                        x1 = (bb-sqrt(bb^2-4*(1-e)))/(2*(1-e));
                        x2 = (bb+sqrt(bb^2-4*(1-e)))/(2*(1-e));
                    end

                    % Calculate psi from x1 and x2
                    psi1 = mu*(-(1-e)*x1^2+((1-e)*(R00-1)-1)*x1+R00-1)/(1+(1-e)*(x1-R00));
                    psi2 = mu*(-(1-e)*x2^2+((1-e)*(R00-1)-1)*x2+R00-1)/(1+(1-e)*(x2-R00));


                    % Make sure that psi11<psi22
                    if psi1<psi2 % if the order is fine, just set them as psi 1 and psi2
                        psi11 = psi1;
                        psi22 = psi2;
                    else % the ordr is incorrect, reverse
                        psi11 = psi2;
                        psi22 = psi1;
                    end

                    % Calculate h0
                    h0 = CD*almosth0 - 1;

                    if h0>0
                        if psi11>0 && (psi22-psi11)>0
                            disp('this should not happen')
                            e
                            CD
                            h0
                            psi11
                            psi22
                            psi22-psi11
                            if did_it_happen == 0% it this is the first time

                                plotIncentiveFunction
                                did_it_happen = 1;
                            end
                            pause
                        elseif psi22>0
                            flag(auxe,auxCD) = CSNEpsi2;% only psi2 is CSNE
                        else
                            % h always positive, NE at maximum rate
                            flag(auxe,auxCD) = CSNEmax; % Nash equilibrium at maximum rate
                        end
                    else

                        if ~isreal(psi11)
                            % no real roots
                            flag(auxe,auxCD) = CSNE0;% only 0 is CSNE
                        elseif psi22<0
                            % no positive roots
                            flag(auxe,auxCD) = CSNE0;% only 0 is CSNE
                        elseif psi11<psi22
                            % two real roots
                            flag(auxe,auxCD) = threeNEs;
                        elseif psi11==psi22
                            flag(auxe,auxCD) = CSNEpsi2;% only psi2 is CSNE
                        elseif e == 1
                            % have to deal with it extra
                            flag(auxe,auxCD) = 4;
                        else
                            disp('Not sure what is happening here')
                            flag(auxe,auxCD) = 5;
                            e
                            CD
                            h0
                            psi1
                            psi2
                            psi2-psi1
                            %                         if did_it_happen == 0% it this is the first time
                            %
                            %                             plotIncentiveFunction
                            %                             did_it_happen = 1;
                            %                         end
                            %                         pause
                        end
                    end

                end
                %                 if (CD - CDcrit ==0) || (e == ecrit)
                %                     flag(auxe,auxCD) = 4; % this is for critical values
                %                 end
            end

        end
        %          sum(flag(:)==0)
        %          sum(flag(:)==1)
        %          sum(flag(:)==2)
        %          sum(flag(:)==3)
        %          sum(flag(:)==4)
        %          sum(flag(:)==5)
        %pause

        figure
        % For color calibration, redefine the values in the lower left corner
        flag(1,:) = CSNE0; % not vaccinate if e=0
        flag(1,[1:6]) = [1:6]; % This way, all values are taken for sure

        % Generate the color figure for flag
        hfig = pcolor(all_CD, all_e, flag); % assign handle to the figure so that we can remove the edges later
        % Remove the edges
        set(hfig, 'EdgeColor', 'none');
        % Set the opacity to make the colors less thick
        set(hfig,'facealpha',0.3)
        % Set it to my color map
        colormap(mymap)
        % Print the title that contains a lot of parameter info
        title(['$ \beta = ' num2str(beta0) ...
            ', R_0 \approx ' num2str(R00, '%4.2f')  ...
            ', 1-\frac{1}{R_0} = ' num2str(1-1/R00, '%4.2f')  ...
            '$'], ... % end of the first line
            'Interpreter','latex'); % sets interpreter to latex

        % Set x and y labels
        xlabel(Labels{strcmp(Names,'CD')})
        ylabel('$e$')

        yticks(0:0.2:1)
        xticks([0:2:10])
        % Format and save the figures
        FormatFigure
        SaveFigure(['CDePlot_beta' num2str(beta0)])
    end


    function plotDiagramR0C
        % plots colorful diagram for different NE as e and CD varies
        

        did_it_happen = 0; % did not happen it yet (for plotting funny cases)


        % Set critical value of e and CD
        CDcrit = min(10, (sigma+mu)/sigma);

        % Set all points of e and CD
        numPoints = 500;
        all_R0 = linspace(0,10,numPoints);
        all_CD = sort(unique([CDcrit, linspace(0,10,numPoints)])); % This includes the critical value


        % for all R0
        for auxr0 = 1:length(all_R0)
            %Set R0 and beta to the right value
            R00 = all_R0(auxr0);
            beta0 = R00*gamma;

            % Get number of infected at 0 to see what is happeneing when
            % not vaccinating
            aI0 = getI(0);
            % Get almost an incentive function at psi = 0
            almosth0 = sigma/(sigma+mu)*(beta0.*aI0/N/(beta0.*aI0/N+mu) - (1-e)*beta0.*aI0/N/((1-e)*beta0.*aI0/N+mu));
            % the incentive function is h = CD*almosth0 - 1

            % For all CD
            for auxCD = 1:length(all_CD)
                % Set CD
                CD = all_CD(auxCD);

                % If CD is too small, there is no incentive to vaccinate
                if CD<=sigma/(sigma+mu)
                    % no real roots
                    flag(auxr0,auxCD) = CSNE0;% only 0 is CSNE
                else
                    % Calculate x1,2
                    bb = e*(1+CD*sigma/(sigma+mu))-2;
                    if e == 1 % We have only linear equation
                        x1 = 1/bb;
                        x2 = x1;
                    else % proper quadratic
                        x1 = (bb-sqrt(bb^2-4*(1-e)))/(2*(1-e));
                        x2 = (bb+sqrt(bb^2-4*(1-e)))/(2*(1-e));
                    end

                    % Calculate psi from x1 and x2
                    psi1 = mu*(-(1-e)*x1^2+((1-e)*(R00-1)-1)*x1+R00-1)/(1+(1-e)*(x1-R00));
                    psi2 = mu*(-(1-e)*x2^2+((1-e)*(R00-1)-1)*x2+R00-1)/(1+(1-e)*(x2-R00));


                    % Make sure that psi11<psi22
                    if psi1<psi2 % if the order is fine, just set them as psi 1 and psi2
                        psi11 = psi1;
                        psi22 = psi2;
                    else % the order is incorrect, reverse
                        psi11 = psi2;
                        psi22 = psi1;
                    end

                    % Calculate h0
                    h0 = CD*almosth0 - 1;

                    if h0>0
                        if psi11>0 && (psi22-psi11)>0
%                             disp('this should not happen for R0 and C')
%                             e
%                             CD
%                             h0
%                             psi11
%                             psi22
%                             psi22-psi11
%                             if did_it_happen == 0% it this is the first time
% 
%                                 plotIncentiveFunction
%                                 did_it_happen = 1;
%                                 pause
%                             end
                           flag(auxr0,auxCD) = CSNEpsi2;% only psi2 is CSNE 
                        elseif psi22>0
                            flag(auxr0,auxCD) = CSNEpsi2;% only psi2 is CSNE
                        else
                            % h always positive, NE at maximum rate
                            flag(auxr0,auxCD) = CSNEmax; % Nash equilibrium at maximum rate
                        end
                    else

                        if ~isreal(psi11)
                            % no real roots
                            flag(auxr0,auxCD) = CSNE0;% only 0 is CSNE
                        elseif psi22<0
                            % no positive roots
                            flag(auxr0,auxCD) = CSNE0;% only 0 is CSNE
                        elseif psi11<psi22
                            % two real roots
                            flag(auxr0,auxCD) = threeNEs;
                        elseif psi11==psi22
                            flag(auxr0,auxCD) = CSNEpsi2;% only psi2 is CSNE
                        elseif e == 1
                            % have to deal with it extra
                            flag(auxr0,auxCD) = 4;
                        else
                            disp('Not sure what is happening here')
                            flag(auxr0,auxCD) = 5;
                            e
                            CD
                            h0
                            psi1
                            psi2
                            psi2-psi1
                            %                         if did_it_happen == 0% it this is the first time
                            %
                            %                             plotIncentiveFunction
                            %                             did_it_happen = 1;
                            %                         end
                            %                         pause
                        end
                    end

                end
                %                 if (CD - CDcrit ==0) || (e == ecrit)
                %                     flag(auxe,auxCD) = 4; % this is for critical values
                %                 end
            end

        end
        %          sum(flag(:)==0)
        %          sum(flag(:)==1)
        %          sum(flag(:)==2)
        %          sum(flag(:)==3)
        %          sum(flag(:)==4)
        %          sum(flag(:)==5)
        %pause

        figure
        % For color calibration, redefine the values in the lower left corner
        flag(1,:) = CSNE0; % not vaccinate if R0=0
        flag(1,[1:6]) = [1:6]; % This way, all values are taken for sure

        % Generate the color figure for flag
        hfig = pcolor(all_CD, all_R0, flag); % assign handle to the figure so that we can remove the edges later
        % Remove the edges

        set(hfig, 'EdgeColor', 'none');
        % Set the opacity to make the colors less thick
        set(hfig,'facealpha',0.3)
        % Set it to my color map
        colormap(mymap)
        % Print the title that contains a lot of parameter info
        title(['$ e= ' num2str(e) '$'], ... % end of the first line
            'Interpreter','latex'); % sets interpreter to latex

        % Set x and y labels
        xlabel(Labels{strcmp(Names,'CD')})
        ylabel('$R_0$')

        yticks(0:2:10)
        xticks([0:2:10])
        % Format and save the figures
        FormatFigure
        SaveFigure(['CDR0Plot_e' num2str(e)])
    end

    function validation
        % Fits real data to the curves and produces the figure with some
        % sort of uncertainty
        ResetParameters
        %calibration
        CalculateAuxiliaryVariables
        % Set the data
        % Number of cases of active MPX (INCLUDE DATA SOURCE)
        % Read MPX data
        T = readtable('MPXdataIncidence.xlsx');
        % Get the date of MPX occurence as the first column of the data
        xDate = T.(1);
        % Get the Incidence rate as the second column of the file
        yInc = T.(2);


        % Plot the results

        % Start figure
        figure;

        % plot actual data
        %yyaxis left
        plot(xDate,yInc, 'k.', 'MarkerSize', 8);
        ylabel('New cases')
        set(gca, 'YScale', 'log')

        hold on
        %         % Do linear regression on the log of data
        %         a = (datenum(xDate)-datenum(xDate(1)))\log(yInc)
        %         yfit = a*(datenum(xDate)-datenum(xDate(1)));
        %
        %         plot(xDate,exp(yfit),'k--');


        % Plot our model prediction
        % Plots the solutions of the ODE system (specified by the equations listed in the function getEquations)

        % Specify the time of interest, first x days of total community
        % treatment
        tspan = [0 70];

        % For all betas we will investigate
        for beta0 = [0.09 0.18 0.29]
            % Set the initial conditions
            inI = N/10^6; % initial number of I
            inE = inI*(beta0); %(mu+gamma)./sigma); % initial number of E
            inS = N-inI-inE;
            InitConditions  = [inS, inE, inI,  0, 0];

            % Numerically solve the ODE.
            % ode45 is the most universal matlab solver; use another one only if this one causes some issues (unlikely)
            % The input ODEmodel is a function that has to be defined separately
            [t,sols] = ode45(@(t,sols) ODEmodel(t,sols), tspan, InitConditions);

            % Unpack the solutions (give it human names)
            % sols is an array: the first component is time (stored in t), the second component are the compartments.
            for comp = 1:numComps
                % Evaluate the value of the compartment
                eval([Comps{comp} ' =  sols(:,comp) ;']);
                % The above is basically like writing S = sols(:,1), i.e. the first component of the ODE solution
                % but for all compartments automatically and in one line
            end

            % Do the linear regression on solutions of ODE
            % Start with getting the number of new infections
            Inc = sigma*EE;
            % Renormalize to start as 1
            Inc = Inc/Inc(1);
            % Do the actual regression
            aa = t\(log(Inc))
            yyfit = exp(aa*t);


            % Convert t to date time, start when $xDate starts
            tDate = datetime(datenum(xDate(1))+t,'ConvertFrom', 'datenum');
            % Plot the predicted infections
            if beta0 == 0.09
                plot( tDate, Inc, 'r-');
            elseif beta0 == 0.18
                plot( tDate, Inc, 'r--');
            else
                plot( tDate, Inc, 'r:');
            end
            % plot( tDate, log(beta0*I./N), '-', 'color', myColor);
            % ylabel('Predicted new cases')
            %set(gca, 'YScale', 'log')

        end

        % Format the figure
        FormatFigure
        % Save the figure
        SaveFigure('Validation')

        % Display output for the caption of the figure
        disp('Validation output to the caption')
        tauM = 0;
        disp(['$R_0$ Predicted by the model is ' num2str(getR0)]);
    end


    function getNE(allCD)
        % Returns Nash equilibria
        % It returns up to 4, although in reality never more than 3
        % The first one is either 0 if NE, or NaN
        % the second one is the NE that is not CSNE
        % the third one is CSNE
        % the fourth one is psimax
        % in all cases, they can be NaNs if they do not exists/do not make
        % sense
        % The input is vector of all values of CD to consider

        % Initialize the equilibria
        NE1 = NaN(1,length(allCD));
        NE2 = NaN(1,length(allCD));
        NE3 = NaN(1,length(allCD));
        NE4 = NaN(1,length(allCD));


        % Initialize the Is at NE
        I1 = NE1; % all nans
        I2 = I1;
        I3 = I1;
        I4 = I1;

        % Get R0 at 0
        R00 = getR0;

        %             % Set psi to 0 to see what is happening if not vaccinating
        %             temppsi = psi;
        %             psi = 0;
        %             % Get analytical solutions
        %             asols0 = getAnalyticalSolutions;
        %             % return to original value of psi
        %             psi = temppsi;
        %             % Unpack for infective individuals
        aI0 = getI(0); %asols0(3);
        % Get (almost an incentive function at psi = 0
        almosth0 = sigma/(sigma+mu)*(beta0.*aI0/N/(beta0.*aI0/N+mu) - (1-e)*beta0.*aI0/N/((1-e)*beta0.*aI0/N+mu));
        % the incentive function is h = CD*almosth - 1


        % For all CD
        for auxCD = 1:length(allCD)
            % Set CD
            CD = allCD(auxCD);

            % If CD is too small, there is no incentive to vaccinate
            if CD<=sigma/(sigma+mu)
                % no real roots
                NE1(auxCD) = 0;% only 0 is CSNE
            else
                % Calculate x1,2
                bb = e*(1+CD*sigma/(sigma+mu))-2;
                if e == 1
                    x1 = 1/bb;
                    x2 = x1;
                else

                    x1 = (bb-sqrt(bb^2-4*(1-e)))/(2*(1-e));
                    x2 = (bb+sqrt(bb^2-4*(1-e)))/(2*(1-e));
                end

                % Calculate psi from mu
                psi1 = mu*(-(1-e)*x1^2+((1-e)*(R00-1)-1)*x1+R00-1)/(1+(1-e)*(x1-R00));
                psi2 = mu*(-(1-e)*x2^2+((1-e)*(R00-1)-1)*x2+R00-1)/(1+(1-e)*(x2-R00));


                % Make sure that psi11<psi22
                if psi1<psi2 % if the order is fine, just set them as psi 1 and psi2
                    psi11 = psi1;
                    psi22 = psi2;
                else % the ordr is incorrect, reverse
                    psi11 = psi2;
                    psi22 = psi1;
                end

                % Calculate h0
                h0 = CD*almosth0 - 1;

                if h0>0
                    if psi11>0 && (psi22-psi11)>0
                        disp('this should not happen')
                    elseif psi22>0
                        NE3(auxCD) = psi22;% only psi2 is CSNE
                        flag(auxCD) = CSNEpsi2;
                    else
                        % h always positive, NE at maximum rate
                        NE4(auxCD) = psimax; % Nash equilibrium at maximum rate
                        flag(auxCD) = CSNEmax;
                    end
                else
                    % h(0)<0 and so 0 is CSNE here
                    NE1(auxCD) = 0;%  0 is CSNE

                    if ~isreal(psi11)
                        % no real roots
                        % 0 is the only CSNE
                        flag(auxCD) = CSNE0;
                    elseif psi22<0
                        % no positive roots
                        %  only 0 is CSNE
                        flag(auxCD) = CSNE0;
                    elseif psi11<psi22
                        % two real roots
                        %NE1(auxCD) = 0;
                        NE2(auxCD) = psi11;
                        NE3(auxCD) = psi22;
                        flag(auxCD) = threeNEs;
                    elseif psi11==psi22
                        NE2(auxCD) = psi11;
                        NE3(auxCD) = psi22;
                        flag(auxCD) = threeNEs;
                    elseif e == 1
                        % have to deal with it extra
                        flag(auxe,auxCD) = 4;
                    else
                        disp('Not sure what is happening here')
                    end
                end

            end
            % Calculate the I at NEs
            if ~isnan(NE1(auxCD))
                % If 0 is NE
                I1(auxCD) = aI0; % aI0 was already calculated before
            end
            if ~isnan(NE2(auxCD))
                I2(auxCD) = getI(NE2(auxCD));
            end
            if ~isnan(NE3(auxCD))
                I3(auxCD) = getI(NE3(auxCD));
            end
            if ~isnan(NE4(auxCD))
                I4(auxCD) = getI(NE4(auxCD));
            end
        end

        % Plot the NEs
        figure
        %plot HI
        plot(allCD, getHI*ones(1,length(allCD)), 'r--');
        hold on
        % for all types
        for type = [CSNE0, CSNEpsi2, CSNEmax, threeNEs]
            % Plot the equilibria, color coded by their types
            plot(allCD(flag == type), NE1(flag == type), '-', 'color', mymap(type,:) )
            plot(allCD(flag == type), NE2(flag == type), ':', 'color', mymap(type,:))
            plot(allCD(flag == type), NE3(flag == type), '-', 'color', mymap(type,:))
            plot(allCD(flag == type), NE4(flag == type), '-', 'color', mymap(type,:))
        end
        xlabel(Labels{strcmp(Names,'CD')})
        ylabel('$\psi_{NE}$')

        % Set limits on the y axis
        ylims = ylim;
        if ylims(1) == 0 % if we start at 0, start a little negative
            ylim([-0.1*ylims(2) ylims(2)]);
        end

        FormatFigure
        SaveFigure(['NEs_beta' num2str(beta0)])

        % Plot the Is
        figure
        hold on
        % for all types
        for type = [CSNE0, CSNEpsi2, CSNEmax, threeNEs]
            plot(allCD(flag == type), I1(flag == type)/N*10^4,'-', 'color', mymap(type,:))
            plot(allCD(flag == type), I2(flag == type)/N*10^4, ':', 'color', mymap(type,:))
            plot(allCD(flag == type), I3(flag == type)/N*10^4, '-', 'color', mymap(type,:))
            plot(allCD(flag == type), I4(flag == type)/N*10^4, '-', 'color', mymap(type,:))
        end

        xlabel(Labels{strcmp(Names,'CD')})
        ylabel('Cases')
        title('Prevalence (in $10^4$)')
        FormatFigure
        SaveFigure(['Prevalence_beta' num2str(beta0)])

        % Plot the incidences
        figure
        hold on
        % for all types
        for type = [CSNE0, CSNEpsi2, CSNEmax, threeNEs]
            plot(allCD(flag == type), I1(flag == type)*(gamma+mu)*10^4*365,'-', 'color', mymap(type,:))
            plot(allCD(flag == type), I2(flag == type)*(gamma+mu)*10^4*365, ':', 'color', mymap(type,:))
            plot(allCD(flag == type), I3(flag == type)*(gamma+mu)*10^4*365, '-', 'color', mymap(type,:))
            plot(allCD(flag == type), I4(flag == type)*(gamma+mu)*10^4*365, '-', 'color', mymap(type,:))
        end
        xlabel(Labels{strcmp(Names,'CD')})
        ylabel('Cases')
        title('Annual incidence per $10^4$')
        FormatFigure
        SaveFigure(['Incidence_beta' num2str(beta0)])
    end

    function output = getI(mypsi)
        % Returns the equilibrium value of I when the vaccination rate is
        % specified by mypsi

        % Store the current psi in the temporary variable so that it
        % can be restored later
        temppsi = psi;
        % Set psi to mypsi so that we can do the calculations
        psi = mypsi;
        % Get analytical solutions
        asols0 = getAnalyticalSolutions;
        % return to original value of psi
        psi = temppsi;
        % Unpack for infective individuals
        output = asols0(3);
    end

    function output = getPrevalence
        % Returns equilibrium prevalence of MPX

        % Get analytical solutions
        asols0 = getAnalyticalSolutions;

        % Unpack for infective individuals and divide by N, multiply by
        % 10^4
        output = asols0(3)/N*10^4;
    end

    function output = getIncidence
        % Returns equilibrium prevalence of MPX

        % Get analytical solutions
        asols0 = getAnalyticalSolutions;

        % Unpack for infective individuals and divide by N, multiply by
        % 10^4
        output = asols0(3)*(gamma+mu)*10^4*365;
    end

%% Part 6 -- Essential functions that do not depend on the model

    function ResetParameters
        % Assigns the parameter base values
        for aux = 1:numParams
            % Go through all the parameters
            % Evaluate the command that assigns the parameter with a given name the proper base value
            eval([Names{aux} '=' num2str(BaseValues{aux}) ';'])
        end
    end

    function CalculateAuxiliaryVariables
        % Calculates the auxiliary variables
        for aux = 1:numAuxVars
            eval([AuxVars{aux,1} '=' AuxVars{aux,3} ';']);
        end
    end

    function error = CheckSolution(solution)
        % Checks whether the supplied solutions indeed solves the system of equations = 0

        % Takes the array "solution" in the order of Compartments
        % Evaluates the equations with this potential solution
        % Returns the values of the equations
        % If the values are near 0, it is likely that the supplied vector
        % is a solution of the equations

        % Assign the possible solutions to the compartments
        for comp = 1:numComps
            eval([Comps{comp} ' = solution(comp);']);
        end

        % Evaluate the equations with these values
        error = getEquations;
    end

%    function sols = numSolve
%         % Numerically solves the system of equilibria equations
%
%         % Initialize the list of unknowns for the equations
%         dummm = sym('dummm');
%         unknowns = [dummm]; % This makes vars the list of appropriate type. FIX IT WITH CLEANER PROGRAMMING
%
%         % Set up the unknowns as symbolic and put them into variables
%         for comp = 1:numComps
%             % Make the compartment a symbolic variable
%             eval([Comps{comp} '= sym('' ' Comps{comp} ' '');']);
%             % The above is basically like writing S = sym('S') but for all
%             % compartments automatically and in one line
%
%             % Set the variable as the unknown in the equations
%             eval(['unknowns(comp) = ' Comps{comp} ';' ]);
%         end
%
%         % Get the system of equations
%         EqsRHS = getEquations;
%
%         % Assign the system of equations
%         for eq = 1:length(EqsRHS)
%             eqns(eq) = EqsRHS{eq} == 0;
%         end
%
%         % Numerically solve the equations and store it in "struct" variable
%         sols = vpasolve(eqns, unknowns);
%
%         % Interpret the solutions
%         numSols = []; % initialize the variable for number of solutions
%         eval(['numSols = size(sols.' Comps{1} ');']) % gets the number of solutions
%
%         disp_Diary(['There are ' num2str(numSols) ' sets of solutions']);
%
%         numericalSolutions = []; % Just initialize the array storing all solutions
%         % numericalSolutions(i,j) will be the ith set, compartment j
%
%         for solSet = 1:numSols
%             disp_Diary(['In the order ' Comps{:} ', the solution set number ' num2str(solSet) ' is'])
%
%             % Actually get the solutions from the structured array
%             for comp = 1:numComps
%                 eval(['numericalSolutions(solSet, comp) = sols.' Comps{comp} '(solSet);']);
%             end
%             % Print out the solutions
%             disp_Diary(num2str(numericalSolutions(solSet,:) ));
%         end
%
%
%     end

    function dXdt = ODEmodel(t, X)
        % Returns the equations of the ODE model for the plotting of the
        % ODEs

        % Unpack the variable X
        for comp = 1:numComps
            % Evaluate the value of each compartment
            eval([Comps{comp} '=  X(comp) ;']);
            % The above is basically like writing S = X(1); etc but for all
            % compartments automatically and in one line
        end

        % Plug the compartment values into the equations to get the value of the derivatives
        % Have to convert the cell array to a (column) vector
        dXdt = cell2mat(getEquations);
    end


    function output = checkConsistency(num_of_tests)
        % Checks for errors

        % will generate num_of_tests sets of parameters (more or less
        % randomly around the predefined base values) and displays warning
        % if anything suspicious is found.

        % Checks include
        % - confirming the accuracy of analytical solutions
        % - checking that R0>1 corresponds to endemic equilibrium (by
        % comparing it to numerical solutions
        % ADD MORE AS NEEDED

        disp('Checking for consistency. It may take some time')

        for  dummy_variable= 1:num_of_tests
            disp(['Test ' num2str(dummy_variable) ' of ' num2str(num_of_tests) '.' ])

            % Assign parameter values at random (but within the specified range)
            for aux = 1:numParams
                % Go through all the parameters
                % Evaluate the command that assigns the parameter with a given name the proper base value
                %eval([Names{aux} '=' num2str(BaseValues{aux}*2*rand) ';'])
                eval([Names{aux} '=' num2str((Params{aux,5}-Params{aux,4})*rand+Params{aux,4}) ';'])
            end

            % Calculate the auxiliary variables
            CalculateAuxiliaryVariables


            % Calculate Analytical Solutions
            ansols = getAnalyticalSolutions;

            % Check whether analytical solutions are correct
            tol = 10^(-6);  % tolerance level for correctness of analytical solutions
            if max(abs(cell2mat(CheckSolution(ansols))))>tol
                % if the max error for analytical solutions is bigger then
                % tolerance, display the warning
                disp('Analytical solutions may be wrong.')
                displayParameters
            end

            %             % Check whether R0<1 corresponds to no endemic equilibrium
            %             % Get R0
            %             Reff = R0;
            %             % Get numerical solutions
            %             numsols = numSolve;
            %
            %             if (((Reff<1) && (any(numsols.E>0))) && (epsilon ==0))
            %                 % if R0<1 but there is an endemic equilibrium (positive exposed)
            %                 disp('R0<1 but endemic equilibrium exists')
            %                 displayParameters
            %             end
            %
            %             if ((Reff>1) && (all(numsols.E<=0)))
            %                 % if R0>1 but there is no  endemic equilibrium (no positive exposed)
            %                 disp('R0>1 but endemic equilibrium does not exist')
            %                 displayParameters
            %             end
            %
            %             n_of_numsols = [];
            %             eval(['n_of_numsols = size(numsols.' Comps{1} ',1);']);
            %
            %             % Get the index where numerical and analytical should agree
            %             solIdx = 0; % Initialize the index
            %             for aux = 1:n_of_numsols % For every numerical solution
            %                 if abs(numsols.E(aux) - ansols(2))<tol  % if numerical value for E agrees with analytical
            %                     % Set the index
            %                     solIdx = aux;
            %                 end
            %             end
            %
            %             % Check whether the solutions agree for all compartments
            %             if solIdx == 0 % did not agree even for one compartment
            %                 disp('Numerical and analytical solutions do not agree, Idx = 0')
            %                 displayParameters
            %             else
            %                 % Initialize the agreement array
            %                 agree = [];
            %                 for comp = 1:numComps
            %                     % Check the agreement at compartment comp
            %                     eval(['agree(comp) = abs(numsols.' Comps{comp} '(solIdx)-ansols(comp))<tol;'])
            %                 end
            %                 if ~all(agree)  % If there was any disagreement
            %                     disp('Numerical and analytical solutions do not agree')
            %                     displayParameters
            %                 end
            %             end
            %
        end
        disp('Consistency check complete. If no warning was displayed, no inconsistency was found')

        % Reset parameters back to base values
        ResetParameters
        CalculateAuxiliaryVariables
    end

    function output = LHS_PRCC(RespFunction, RespName, FileName)
        % Does PRCC uncertainty and sensitivity analysis
        % Based on Marino, S., Hogue, I. B., Ray, C. J., and Kirschner, D. E. (2008).
        % A methodology for performing global uncertainty and sensitivity analysis in systems
        % biology.Journal of Theoretical Biology, 254(1):178–196
        % Part of the code for PRCC taken from
        % http://malthus.micro.med.umich.edu/lab/usanalysis.html

        disp('Doing sensitivity analysis based on Marino et al')

        paramsUn = []; % For uncertainty analysis
        % Generate Latin Hypercube Sampling
        for aux1 = 1:Samples

            for aux = 1:numParams
                % Go through all the parameters
                % Evaluate the command that assigns the parameter with a given distribution with a parameter range
                % We need a column vector, but we will generate a row vector
                % first and transpose it during the assignment so that we can
                % use the eval command

                % Assign parameters at random but within bounds
                eval([Names{aux} '=' num2str((Params{aux,5}-Params{aux,4})*rand+Params{aux,4}) ';'])

                % Evaluate the command that assigns the parameter with a given name the proper base value
                eval(['paramsUn(aux1, aux) = ' Names{aux} ';'])

                % Calculate auxiliary variables
                CalculateAuxiliaryVariables
            end
            % Evaluate the response variable
            allResp_Values(aux1) = RespFunction();
        end


        % Plot the histogram to show uncertainty
        figure
        if strcmp(FileName,'psiHIovermu')
            hist = histogram(allResp_Values((allResp_Values>0)&(allResp_Values<10)),  'Normalization', 'probability');
        elseif strcmp(FileName,'muoverpsiHI')
            hist = histogram(allResp_Values((allResp_Values>0)&(allResp_Values<2)),  'Normalization', 'probability');
            avg = mean(allResp_Values((allResp_Values>0)&(allResp_Values<2)))
        else

            hist = histogram(allResp_Values(allResp_Values>0),  'Normalization', 'probability');
        end
        xlabel(RespName)
        ylabel('Frequency')
        %         if strcmp(FileName,'Re') || strcmp(FileName,'R0')
        %             xticks(0:1:10)
        %         end
        %


        FormatFigure
        SaveFigure([FileName '_hist_Marino'])

        averageRESP = nanmean(allResp_Values(allResp_Values>0))

        % Plot the bars with PRCC indices
        prcc = PRCClocal(paramsUn, allResp_Values', [FileName 'sens_Marino_bar'], RespName)
        %SaveFigure([FileName 'sens_Marino_bar'])
    end

    function prcc=PRCClocal(values, Y, FileName, YName)
        % PRCC procedure
        % input:  values: values of the parameters
        %       and Y, response function that we investigate how it depends
        % on the parameters
        % output - the prcc coefficients

        % Based on Marino, S., Hogue, I. B., Ray, C. J., and Kirschner, D. E. (2008).
        % A methodology for performing global uncertainty and sensitivity analysis in systems
        % biology. Journal of Theoretical Biology, 254(1):178–196
        % Part of the code for PRCC taken from
        % http://malthus.micro.med.umich.edu/lab/usanalysis.html

        % Initiate the LHS matrix that will carry all the parameters
        LHSmatrix= values;

        for i=1:numParams  % Loop for the parameters

            % Remove the ith parameter
            LHStemp=LHSmatrix;
            LHStemp(:,i)=[];
            Ztemp=LHStemp;
            LHStemp=[];

            % Get the correlation coefficient
            [rho_aux,~]=partialcorr([LHSmatrix(:,i),Y],Ztemp,'type','Spearman');

            % Record the correlation coefficient
            prcc(1,i)=rho_aux(1,2);

        end

        % Sort the correlation coefficients for better plotting
        [sortedPRCC,I] = sort(prcc, 'descend');

        %             % Plot PRCC coefficients as a horizontal bar plot
        %             figure;
        %             h=barh(sortedPRCC);
        %             % Set the y limits by the number of parameters
        %             ylim([0.5 numParams+0.5]);
        %             % Ticks at integers and labeled by the parameter names/labels
        %             ax = gca;
        %             ax.YTick = 1:numParams;
        %             ax.YTickLabel = Labels(I);
        %             ylabel('Parameters');
        %             % Set the x axis between -1 and 1
        %             xlim([-1 1]);
        %             xlabel('PRCC');
        %             % Make the color gray
        %             h.FaceColor = [0.5 0.5 0.5];
        %             % Format the figure
        %             FormatFigure;
        %             SaveFigure([FileName '_bar_Marino'])
        %
        % PLot only the important coefficients
        figure
        % Determine which ones are important
        importantPRCC = sortedPRCC(abs(sortedPRCC)>0.05);
        h=barh(importantPRCC);
        ylim([0.5 length(importantPRCC)+0.5]);
        % Ticks at integers and labeled by the parameter names/labels
        ax = gca;
        ax.YTick = 1:length(importantPRCC);
        ax.YTickLabel = Labels(I(abs(sortedPRCC)>0.05));
        ylabel('Parameters');
        % Set the x axis between -1 and 1
        xlim([-1 1]);
        xlabel(['PRCC for ' YName]);
        % Make the color gray
        h.FaceColor = [0.5 0.5 0.5];

        FormatFigure;
        SaveFigure([FileName '_bar_Marino_important'])
    end


    function out = displayParameters
        % Displays parameter values for cross-checking
        disp('Parameter values are')
        for aux = 1:numParams
            % Go through all the parameters and display their values
            eval([Names{aux}])
        end
        pause

    end


%% (Part 7) Auxiliary Functions for easy plotting, etc


    function FormatFigure(h)
        % Formats figures so that all figures are uniformly formatted

        if nargin == 0 % if the function is called without an argument, assume we want to format current figure
            h = gcf;
        end

        % Get axes handle
        haxes=get(h, 'CurrentAxes');

        % Get figure number
        fnbr = get(h,'Number');
        [fig_x,fig_y] = getPosition(fnbr);

        % Set dimensions of the figure
        set(h,'Units','Inches','Position',[fig_x, fig_y, 3, 2.5]);

        % Set default font size
        set(haxes,'FontSize',10)
        % Set interpreter to LaTeX
        set(0,'defaultTextInterpreter','latex')

        % Set the interpreter for latex
        set(haxes, 'TickLabelInterpreter', 'latex');

        % Find all line objects
        hline= findobj(haxes,'Type','line');
        % Set line properties (relatively fat lines)
        set(hline, 'LineWidth'   , 1);

        % Set axes properties
        set(haxes, ...
            'Box'         , 'on'     , ...  %puts a box around the axis
            'TickDir'     , 'in'     , ...
            'TickLength'  , [.02 .01] , ...
            'XMinorTick'  , 'off'      , ...
            'YMinorTick'  , 'off'     , ...
            'LineWidth'   , 1);

        function [xpos,ypos] = getPosition(n)
            % gets the x y position of the figure to plot
            n = mod(n-1,15)+1;
            ypos = floor((n-1)/5)*5;
            xpos = (mod(n-1,5))*3;
        end

    end

    function SaveFigure(filename)
        % Saves a current graphics file to file named filename.pdf

        % Get the handle
        h=gcf;
        set(h,'Units','Inches');
        pos = get(h,'Position');

        % Cut all the white margins
        set(h,'PaperPositionMode','Auto','PaperUnits','Inches','PaperSize',[pos(3), pos(4)])

        % Actually save
        print(h,['Figures/' filename, '.pdf'],'-dpdf','-r0')

        % This outputs on the screen what figure was saved into what file
        disp_Diary(['Saved a figure ' num2str(get(gcf,'Number')) ' into a file ' ...
            filename '.pdf'])
    end

    function disp_Diary(string)
        % Displays text on the screen and also logs it in the diary
        diary on
        disp(string)
        diary off
    end

end
