# Supplementary material for: Voluntary vaccination may not stop monkeypox outbreak: A game-theoretic model
Source: PLoS Negl Trop Dis. 2022 Dec 14;16(12):e0010970. doi: 10.1371/journal.pntd.0010970 (PMC9750030; doi:10.1371/journal.pntd.0010970)
Supplement: S2 Code — (TXT) [file pntd.0010970.s002.txt]

/*reading in the data, converting from .xlsx*/
proc import file="/MY DIRECTORY/Monkeypox data.xlsx"
out=monkeypox
dbms=xlsx
replace;
sheet="Monkeypox data";
run;

/*frequency table of the days of confirmed cases*/
proc freq data=monkeypox;
table Date_confirmation;
run;

/*frequency table of cases by country*/
proc freq data=monkeypox;
table country;
run;

/*histogram of count of confirmed cases by day*/
proc univariate data=monkeypox;
var Date_confirmation;
histogram / vscale=count vaxislabel="Number of New Cases";
label Date_confirmation= "Date";
Title "New Cases of Monkeypox by day";
run;

/*%%%%%%%%%%%%%%%%%%%%%%%%%%%%%%%%%%%%%%%%%%%%%%%%%%%%%%%%%%%%%%%%%%%%%%% Spain %
/*subsetting data for only cases in Spain, other countries analogous*/
data spain;
set monkeypox;
if country= "Spain";
keep country city date_confirmation;
run;

/*frequency table for cases by day in spain*/
proc freq data=spain;
table Date_confirmation;
run;

/*histogram of percent of confirmed cases by day*/
proc univariate data=spain;
var Date_confirmation;
histogram / vscale=count vaxislabel="Number of New Cases";
label Date_confirmation= "Date";
Title "New Cases of Monkeypox by day in Spain";
run;


/* Manually enter 0 for every day there was no new reported case of MPX */
